# Supplementary material for: Interruption of Lymph Flow Worsens the Skin Inflammation Caused by Saprophytic Staphylococcus epidermidis
Source: Biomedicines. 2023 Dec 6;11(12):3234. doi: 10.3390/biomedicines11123234 (PMC10740757; doi:10.3390/biomedicines11123234)
Supplement: Supplementary file 1 [file biomedicines-11-03234-s001.zip]

Archive with 1 entries (1 files):
- biomedicines-2696912-supplementary.pdf
